# Supplementary material for: Circular RNA hsa_circ_0008726 Targets the hsa-miR-206-3p/KLF4 Axis to Modulate 4,4′-Methylene Diphenyl Diisocyanate-Glutathione Conjugate-Induced Chemokine Transcription in Macrophages
Source: Cells. 2024 Oct 18;13(20):1725. doi: 10.3390/cells13201725 (PMC11505732; doi:10.3390/cells13201725)
Supplement: Supplementary file 1 [file cells-13-01725-s001.zip]

Archive with 1 entries (1 files):
- cells-3221644-supplementary.pdf
